# Supplementary material for: Antibacterial Properties, Arabinogalactan Proteins, and Bioactivities of New Zealand Honey
Source: Antioxidants (Basel). 2025 Mar 21;14(4):375. doi: 10.3390/antiox14040375 (PMC12023948; doi:10.3390/antiox14040375)
Supplement: Supplementary file 1 [file antioxidants-14-00375-s001.zip]

Archive with 1 entries (1 files):
- antioxidants-3326115-supplementary.pdf
